# Supplementary material for: Durable spike-specific T cell responses after different COVID-19 vaccination regimens are not further enhanced by booster vaccination
Source: Sci Immunol. 2022 Dec 16;7(78):eadd3899. doi: 10.1126/sciimmunol.add3899 (PMC9798886; doi:10.1126/sciimmunol.add3899)
Supplement: Supplementary file 3 — Table S2 [file sciimmunol.add3899_table_s2.zip]

Archive with 1 entries (1 files):
- sciimmunol.add3899_table_s2.xlsx
