# Supplementary material for: Durable spike-specific T cell responses after different COVID-19 vaccination regimens are not further enhanced by booster vaccination
Source: Sci Immunol. 2022 Dec 16;7(78):eadd3899. doi: 10.1126/sciimmunol.add3899 (PMC9798886; doi:10.1126/sciimmunol.add3899)
Supplement: Supplementary file 3 — Table S2 [file sciimmunol.add3899_table_s2.zip › sciimmunol.add3899_table_s2.xlsx]

## Sheet: Fig. 1B
Fig. 1 B
	mRNA	Vector	Heterol.	Conv.	Pre
Prot_S1	25	19	56	67	0
	24	14	48	76	0
	mRNA	Vector	Heterol.	Conv.	Pre
neg. control	1	0	3	0	0
	4	0	4	3	0

## Sheet: Fig. 1C
Fig. 1C
	mRNA	Vector	Heterol.	Conv.	Pre.
	100	67	100	88	16
Fisher's exact test	mRNA vs. Vector	mRNA vs. Heterol.	Vector vs. Heterol.	mRNA vs. Conv.	mRNA vs. Pre.	Vector vs. Conv.	Vector vs. Pre.	Heterol. vs. Pre.	Heterol. vs. Conv.	Conv. vs. Pre.
p value	0.0154	>0.9999	0.0415	0.1538	<0.0001	0.3123	0.0067	<0.0001	0.4839	<0.0001

## Sheet: Fig. 1D
Fig. 1D
							Kruskal-Wallis test
mRNA	Vector	Heterol.	Conv.	Pre.			Dunn's multiple comparisons test	Adjusted P Value
613	2	24	26	0.5			mRNA vs. Vector	0.2052
263	0	19	62	2			mRNA vs. Heterol.	>0.9999
68	3	144	170	1			mRNA vs. Conv.	0.5468
27	5	9	16	0			mRNA vs. Pre.	<0.0001
12	101	146	23	2			Vector vs. Heterol.	0.7014
74	51	10	25	0			Vector vs. Conv.	>0.9999
63	22	72	26	0			Vector vs. Pre.	0.1193
438	38	51	20	4			Heterol. vs. Conv.	>0.9999
8	25	96	11	11			Heterol. vs. Pre.	<0.0001
12		23	25	1			Conv. vs. Pre.	0.0006
12		217	54	12
24		84	1	1
44		69	16	2
45		90	2	3
9		32	75	4
92			14	13
225				1
375				0
42				1
474				0
110				2
368				1
145				2
90				4
				0
				1
				0
				1
				14
				1
				1

## Sheet: Fig. 1E
Fig. 1E
	mRNA				Vector				Heterol.				Conv.				Pre.
	S Pool	S+ Pool	S1 Pool		S Pool	S+ Pool	S1 Pool		S Pool	S+ Pool	S1 Pool		S Pool	S+ Pool	S1 Pool		S Pool	S+ Pool	S1 Pool
	203	360	50		0	2	0		3	6	15		16	1	9		0	1	0
	119	32	112		0	0	0		4	5	10		11	26	25		1	0	1
	34	21	13		0	0	3		53	42	49		28	72	70		0	1	0
	8	9	10		0	3	2		1	3	5		15	1	0		0	0	0
	3	3	6		28	32	41		72	40	34		1	14	8		1	1	0
	9	43	22		2	37	12		0	1	9		3	8	14		0	0	0
	21	19	23		15	3	4		25	3	44		5	14	7		0	0	0
	145	181	112		1	4	33		19	10	22		0	5	15		1	3	0
	1	3	4		15	3	8		18	24	54		0	8	3		3	0	8
	3	3	6						5	12	6		7	11	7		0	1	0
	5	2	5						105	23	89		17	7	30		11	1	0
	2	6	16						32	14	38		0	0	1		0	0	1
	8	11	25						12	28	29		4	0	12		1	1	0
	9	7	29						11	17	62		1	0	1		1	1	1
	3	0	6						6	9	17		14	50	11		1	2	1
	31	27	34										1	11	2		6	6	1
	42	91	92														0	1	0
	271	39	65														0	0	0
	8	10	24														0	1	0
	99	148	227														0	0	0
	54	21	35														0	2	0
	105	122	141														1	0	0
	39	29	77														0	0	2
	32	35	23														1	2	1
																	0	0	0
																	0	0	1
																	0	0	0
																	0	1	0
																	3	10	1
																	0	0	1
																	1	0	0
Friedman test
Dunn's multiple comparisons test	Adjusted P Value				Adjusted P Value				Adjusted P Value				Adjusted P Value				Adjusted P Value
S Pool vs. S+ Pool	>0.9999				>0.9999				>0.9999				0.2313				0.7591
S Pool vs. S1 Pool	0.0424				0.5846				0.0105				0.2792				>0.9999
S+ Pool vs. S1 Pool	0.0346				>0.9999				0.0318				>0.9999				0.2593
Pie Charts
	S Pool	S+ Pool	S1 Pool		S Pool	S+ Pool	S1 Pool		S Pool	S+ Pool	S1 Pool		S Pool	S+ Pool	S1 Pool		S Pool	S+ Pool	S1 Pool
positive	20	19	23		3	6	4		13	12	15		10	11	12		3	3	1
negative	4	5	1		6	3	5		2	3	0		6	5	4		28	28	30

## Sheet: Fig. 1F
Fig. 1F
	3	2	1	0
mRNA	75	8.3	12.5	4.2
Vector	33.33	11.11	22.22	33.333
Heterol.	80	6.7	13.3	0
Conv.	43.8	31.2	12.5	12.5
Pre.	0	9.7	6.4	83.9

## Sheet: Fig. 2B
Fig. 2B
	mRNA	Vector	Heterol.	Conv.	Pre.
	69	20	80	50	0
Fisher's exact test	mRNA vs. Vector	mRNA vs. Heterol.	Vector vs. Heterol.	mRNA vs. Conv.	mRNA vs. Pre.	Vector vs. Conv.	Vector vs. Pre.	Heterol. vs. Pre.	Heterol. vs. Conv.	Conv. vs. Pre.
p value	0.1176	0.66	0.0889	0.4283	0.0005	0.3382	0.2941	0.0001	0.2043	0.0137

## Sheet: Fig. 2C
Fig. 2C
						Kruskal-Wallis test
mRNA	Vector	Heterol.	Conv.	Pre.		Dunn's multiple comparisons test	Adjusted P Value
69	0	15	16	0		mRNA vs. Vector	0.2208
3	9	0	7	0		mRNA vs. Heterol.	>0.9999
6	5	9	3	0		mRNA vs. Conv.	0.0625
20	0	13	0	0		mRNA vs. Pre.	<0.0001
2	1	6	0	0		Vector vs. Heterol.	>0.9999
3		29	3	0		Vector vs. Conv.	>0.9999
16		4	5	0		Vector vs. Pre.	>0.9999
16		6	0	1		Heterol. vs. Conv.	0.7819
36		4	7	0		Heterol. vs. Pre.	0.0019
4		8	0	1		Conv. vs. Pre.	0.3824
22			3	0
67			1	0
14

## Sheet: Fig. 2D
Fig. 2D
	mRNA	Vector	Heterol.	Conv.	Pre.
	69	0	60	50	0
Fisher's exact test	mRNA vs. Vector	mRNA vs. Heterol.	Vector vs. Heterol.	mRNA vs. Conv.	mRNA vs. Pre.	Vector vs. Conv.	Vector vs. Pre.	Heterol. vs. Pre.	Heterol. vs. Conv.	Conv. vs. Pre.
p value	0.0294	0.685	0.044	0.4283	0.0005	0.1023	>0.9999	0.0028	0.6914	0.0137

## Sheet: Fig. 2E
Fig. 2C
						Kruskal-Wallis test
mRNA	Vector	Heterol.	Conv.	Pre.		Dunn's multiple comparisons test	Adjusted P Value
44	0	3	9	0		mRNA vs. Vector	0.0629
5	0	10	11	0		mRNA vs. Heterol.	>0.9999
0	2	7	6	0		mRNA vs. Conv.	0.9407
5	0	0	1	0		mRNA vs. Pre.	0.0002
4	2	9	2	1		Vector vs. Heterol.	0.2291
0		12	4	0		Vector vs. Conv.	>0.9999
12		3	9	0		Vector vs. Pre.	>0.9999
32		15	0	1		Heterol. vs. Conv.	>0.9999
31		9	3	0		Heterol. vs. Pre.	0.0036
10		2	0	0		Conv. vs. Pre.	0.1014
19			4	0
90			0	0
2

## Sheet: Fig. 3A
Fig. 3A
CD4+	mRNA	Vector	Heterol.	Conv.	Pre.
	85.7	71.4	70	75	0
Fisher's exact test	mRNA vs. Vector	mRNA vs. Heterol.	Vector vs. Heterol.	mRNA vs. Conv.	mRNA vs. Pre.	Vector vs. Conv.	Vector vs. Pre.	Heterol. vs. Pre.	Heterol. vs. Conv.	Conv. vs. Pre.
p value	0.5743	0.6146	>0.9999	0.6348	<0.0001	>0.9999	0.0018	0.0007	>0.9999	0.0003
CD8+	mRNA	Vector	Heterol.	Conv.	Pre.
	57.1	71.4	30	41.7	16.7
Fisher's exact test	mRNA vs. Vector	mRNA vs. Heterol.	Vector vs. Heterol.	mRNA vs. Conv.	mRNA vs. Pre.	Vector vs. Conv.	Vector vs. Pre.	Heterol. vs. Pre.	Heterol. vs. Conv.	Conv. vs. Pre.
p value	0.6557	0.2397	0.1534	0.6951	0.0511	0.3498	0.0449	0.6241	0.6749	0.3707
CD4+ and CD8+	mRNA	Vector	Heterol.	Conv.	Pre.
	57.1	57.1	30	33.3	0
Fisher's exact test	mRNA vs. Vector	mRNA vs. Heterol.	Vector vs. Heterol.	mRNA vs. Conv.	mRNA vs. Pre.	Vector vs. Conv.	Vector vs. Pre.	Heterol. vs. Pre.	Heterol. vs. Conv.	Conv. vs. Pre.
p value	>0.9999	0.2397	0.35	0.2671	0.0022	0.3765	0.009	0.0779	>0.9999	0.0932

[truncated: 68 more sheets: Fig. 3B, Fig. 3D, Fig. 3E, Fig. 3G, Fig. 4A, Fig. 4B, Fig. 4C, Fig. 4D, Fig. 4E, Fig. 4F, Fig. 4G, Fig. 4H, Fig. 4I, Fig. 4J, Fig. 4K, Fig. 4L, Fig. S1A, Fig. S1B, Fig. S1C, Fig. S2A …]
